# Supplementary material for: Vitamin D Receptor (VDR) Genetic Variants: Relationship of FokI Genotypes with VDR Expression and Clinical Disease Activity in Systemic Lupus Erythematosus Patients
Source: Genes (Basel). 2022 Nov 3;13(11):2016. doi: 10.3390/genes13112016 (PMC9689830; doi:10.3390/genes13112016)
Supplement: Supplementary file 1 [file genes-13-02016-s001.zip]

Archive with 1 entries (1 files):
- genes-1964739-supplementary.pdf
